# Supplementary material for: Molecular Characterization of Three PRORP Proteins in the Moss Physcomitrella patens: Nuclear PRORP Protein Is Not Essential for Moss Viability
Source: PLoS One. 2014 Oct 1;9(10):e108962. doi: 10.1371/journal.pone.0108962 (PMC4201334; doi:10.1371/journal.pone.0108962)
Supplement: Figure S1 — Generation of PpPPR_63 - GFP knockin (KI) mosses. (A) Schematic of insertion of p63-GFPKI into the 3′ terminal end of the PpPPR_63 coding region. Translated and untranslated regions are represented by black and white boxes, respectively. Primers P1 to P3 used for PCR, and the expected amplified DNA sizes, are shown. (B) PCR analysis using the indicated primer pairs. The predicted 4.5- and 1.8-kb fragments were amplified from the KI lines. (C) Protonemal colonies of wild-type (WT) and KI mosses grown for 2 weeks on BCDATG medium plates without antibiotics. KI-10 was used for further analyses (Fig. 2). Scale bars = 5 mm. (ZIP) [file pone.0108962.s001.zip]

Archive with 3 entries (2 files):
- Fig.S1.eps
- __MACOSX/
- __MACOSX/._Fig.S1.eps
