# Supplementary material for: Molecular Characterization of Three PRORP Proteins in the Moss Physcomitrella patens: Nuclear PRORP Protein Is Not Essential for Moss Viability
Source: PLoS One. 2014 Oct 1;9(10):e108962. doi: 10.1371/journal.pone.0108962 (PMC4201334; doi:10.1371/journal.pone.0108962)
Supplement: Table S1 — List of PRORP and PRORP-like proteins from various organisms. (XLSX) [file pone.0108962.s009.xlsx]

## Sheet: Sheet1
Table S1. List of PRORP and PRORP-like proteins from various organisms
Names presented in Fig. 1	Organisms	Protein ID or accession no.
PpPPR_63	Physcomitrella patens	AB983707
PpPPR_67	Physcomitrella patens	AB983708
PpPPR_104	Physcomitrella patens	AB808584
Selaginella-1	Selaginella moellendorffii	Phytozome: 80247
Selaginella-2	Selaginella moellendorffii	Phytozome: 84628
rice-1	Oryza sativa	Os04g59600.1
rice-2	Oryza sativa	Os01g73690.1
rice-3	Oryza sativa	Os02g17360.1
PRORP1	Arabidopsis thaliana	AT2G32230.1
PRORP2	Arabidopsis thaliana	AT2G16650.1
PRORP3	Arabidopsis thaliana	AT4G21900.1
maize-1	Zea mays	GRMZM2G061206_T02
maize-2	Zea mays	GRMZM2G418206_T01
Chara	Chara braunii	Chara-comp5435_c0_seq1 (unpublished by Nishiyama, T. and Sakayama, H.)
Ostreococcus	Ostreococcus tauri	Ot01g04970
Micromonas CCMP1545	Micromonas pusilla CCMP1545	Phytozome: 163075
Micromonas RCC299	Micromonas sp. RCC299	Phytozome: 27397579
Coccomyxa	Coccomyxa subellipsoidea	Phytozome: 27393245
Volvox	Volvox carteri f. nagariensis	Phytozome: 23135550
Chlamydomonas	Chlamydomonas reinhardtii	Phytozome: 27573667
Trypanpsoma-1	Trypanosoma brucei	Tb09.211.0870
Trypanpsoma-2	Trypanosoma brucei	Tb11.02.0510
human	Homo sapiens	NP_055487.2
Cyanidioschyzon	Cyanidioschyzon merolae	CMJ179C
