# Supplementary material for: Molecular Characterization of Three PRORP Proteins in the Moss Physcomitrella patens: Nuclear PRORP Protein Is Not Essential for Moss Viability
Source: PLoS One. 2014 Oct 1;9(10):e108962. doi: 10.1371/journal.pone.0108962 (PMC4201334; doi:10.1371/journal.pone.0108962)
Supplement: Table S2 — Oligonucleotides used in this study. (XLSX) [file pone.0108962.s010.xlsx]

## Sheet: Sheet1
Table S2. Oligonucleotides used in this study.
	Name	Sequence (5' -> 3')
For construction of knockin plasmid encoding PpPPR_63-GFP (Fig. S1)
	63_GFPKI_5up	GTAGGTACCGCGGCCGCTGTTGAGTTGATCCTGATCTTCTGC
	63_GFPKn_5low	GCGAAGCTTTGTCTGCTTAAGCTCTGAATTAGCC
	63_GFPKI_3up	AGCGGATCCCAATCGTTCGAAAGTTGCCACCACC
	63_GFPKI_3low	ACTGCGGCCGCGTCCATATTCTTACCACTTCATCCA
For construction of plasmid encoding N67-GFP and N104-GFP fusion protein (Fig. 2B)
	67_GFPTP_up	CTCACAGTGGATGGATATTGTTCAT
	67_GFPTP_low	CTCCCCACCCACCGCCCAAATTCGA
	104_GFPTP_up2	GCTATGGTGCATGGAGCTTGCTTTG
	104_GFPTP_low2	ATGATCTGTCCTGGAGTTTCTAATG
For construction of plasmid encoding recombinant proteins (Fig. 3A, B)
	PpPPR_67full up	TCCAATGCGGGCTTTGACACAGAAG
	PpPPR_67full low	CTCTTTGAGTTTTTCTTCTTTCATG
	PPR104-373F	GCTGGTATGGAGCAAGAGAGG
	PpPPR_104full low	AATTTGAAAATCTATGGGCTTTCCA
	PpPPR_63full up	ATGCAGAATGCTAAGCGACCCGC
	PpPPR_63full low	TGTCTGCTTAAGCTCTGAATTAG
For preparation of recombinant mutated PpPPR_63 proteins (Fig. 3A, B)
	63DA-F	CAACGCCTACAGGATCAAACGcTGcTTGGTA
	63DA-R	GCAGCGAATAGCCAATACCAAgCAgCGTTTG
	C63-F	CATGGGCCTTTTGATGTTATTGTAG
	C63-R	TGGACCCTCCCTGCTGAGCGAAAAC
For preparation of pre-tRNAs (Fig. 3C )
	T7-cpF5	atgtaatacgactcactatagggACACAAACTTTTAATTTATG
	cp-F3	TGAATCTAGATATAAAATAAG
	T7-mtC5	atgtaatacgactcactatagggATGTTGATATCATCCATTCATTC
	mt-C3	GCACTTATAAAGGAAGGGTA
	T7-nuD5	atgtaatacgactcactataggGTATATATATTTAATTACTCACG
	nuD3	GTGCCGAGGAAGAAAAATTTAA
For detection of PpPPR_63 and PpActin transcripts (Fig. 4)
	PpPPR_63full up	ATGCAGAATGCTAAGCGACCCGC
	PpPPR_63full low	TGTCTGCTTAAGCTCTGAATTAG
	PpAct1-up	TCGGTATGGGACAGAAGGACG
	PpAct1-low	TACGCCAGCTTCTCCTTCATG
For detection of PpPPR_67, PpPPR_104, and PpActin transcripts (Fig. 5)
	PpPPR_67full-F	TCCAATGCGGGCTTTGACACAGAAG
	PpPPR_67full-R	CTCTTTGAGTTTTTCTTCTTTCATG
	104_GFPTP_up2	GCTATGGTGCATGGAGCTTGCTTTG
	PpPPR_104full low	AATTTGAAAATCTATGGGCTTTCCA
For preparation of chloroplast pre-tRNAArg isomers (Fig. 6)
	T7-cpRACG5	atgtaatacgactcactatagggTTGCTTTTGAAAAAGGCACC
	cpRACG3	AAACCTCTAGGGCTGGTTGG
	T7-cpRCCG5	atgtaatacgactcactatagggTTAATTTTTCTAATCATATAATAC
	cpRCCG3	TAAAATAAAAAAAAAATAATTTAAA
	T7-cpRUCU5	atgtaatacgactcactatagggCAGTATATAAAACTTTTTTTTTA
	cpRUCU3	ATTAATTTTGTATTTTTTTAAATC
For confirmation of KI and KO mutants or complementation lines (Figs. S1 to S6)
	P1	AGCGAGAGGGAAAAAGCAATGAGTT
	P2	TATGGCATAGCTCTTACTTCTTATT
	P3	GGTGCAGATGAACTTCAGGGTC
	174001-KO-up	TTGGTCCAGTTTGAGCATTTC
	174001-KO-low	CTTTAATTCCTTTCACCACGG
	P4	ATGAATGTGTTGTTGTTTTTGTG
	P5	CTGTGATGTAATAATATAAGAGG
	P6	CACGAGACGACTAAACCTGGA
	P7	ATAGCCCTTTGGTCTTCTGAG
	probe F	ACCTAGTGAACTTGATGCGAAT
	probe R	CTTTAATTCCTTTCACCACGG
	P8	ATGCAGAATGCTAAGCGACCCGC
	P9	TGTCTGCTTAAGCTCTGAATTAG
	P10	TTATGGTGGTGGTAGAATTGG
	P11	CGTCTATGGTGCAACAAAATG
	P12	TCACAGTGGATGGATATTGTTCA
	P13	TCTTTTGAGCATTTTTATGGCGT
	P14	ggccgcggCTTATAGTATTCCGAGTATTTCA
	P15	ccgagctcTAAACTATAAAAATACGCAACAC
	P16	AAGATTGGTGAGTTATTACATGCG
	P17	GAAAGTTCACAAATAATATCCAAA
For detection of chloropast tRNAs (Figs. 5 and S7)
	trnR-ACG	CCGACACCGTGTTCGTAGCCACGT
	probe01-cptrnL-CAA	TCCACGCTTTAAAGCATAAAATTT
	probe02-cptrnP-UGG	CGCGACATTTTGTACCCAAAACAA
	probe03-cptrnW-CCA	TACGACATCAGGTTTTGGAGACCT
	probe04-cptrnV-UAC	GTAGACATTCTCGGGTGCTCTACC
	probe05-cptrnT-UGU	GATGACCATCGCATTACAAGTGCG
	probe06-cptrnfM-CAU	CATGACCTCAAGGTTATGAGCCTT
	probe07-cptrnS-UGA	CTCGATAGTTTTGAAAAACTATGC
	probe08-cptrnE-UUC	CCCGTCGCCTCCTTGAAAGAGAGG
	probe09-cptrnY-GUA	AGCGTAGGCAAAGCCAGCGGATTT
	probe10-cptrnD-GUC	CGCAACTTCCGCCTTGACAGGGCG
	probe11-cptrnG-GCC	CACATCATTAGCTTGGAAGGCTAA
	probe12-cptrnR-UCU	TATACTGGAGGTTTAGAAGACCTC
	probe13-cptrnC-GCA	GGGTAAAGGATTTGCAATCCTCTG
	probe14-cptrnR-CCG	CTTTATGGTTCGGAACCATACGCT
	probe15-cptrnM-CAU	CTCTCGCCGTATGAAAGCGATACT
	probe16-cptrnF-GAA	ACACAAGGATTTTCAGTCCTCTGC
	probe17-cptrnL-UAA	CCAACGGATTTTAAGTCCGTAGCG
	probe18-cptrnS-GGA	ACATAGCATTTCCAATGCTACGCC
	probe19-cptrnG-GCC	CATATTCTCCTTGGCAAGGAGGAA
	probe20-cptrnT-GGU	GACTTACGCCTTACCATGGCGTTA
	probe21-cptrnH-GUG	ATAGTGGCTCCACAAACCACTGCC
	probe22-cptrnK-UUU	AGCTAGTCGGTTAAAAGCCGAGTA
	probe23-cptrnQ-UUG	GAATAACAGGATCAAAACCTGCTG
	probe24-cptrnS-GCU	ACAACGGATTAGCAATCCATCGCT
	probe25-cptrnI-CAU	ATTCTCCAATTATGAGTTGGGTGC
	probe26-cptrnV-GAC	GACTTCCACCATGTCAAGGTGATA
	probe27-cptrnI-GAU	GACCTCGCCCTTATCAGGGGCGCG
	probe28-cptrnA-UGC	ACATCCGCCTTGCAAGGGCGGCGC
	probe29-cptrnN-GUU	GACCAATCGGTTAACAGCCGACCG
	probe30-cptrnL-UAG	GCACTGCTTCCTAAGAGCAGCGTG
For detection of mitochondrial tRNAs (Fig. S8)
	probe00-mttrnI-CAU	TACAATATCACCGTTATGAGCGGT
	probe01-mttrnK-UUU	TGCGACCATTAAGTTAAAAGCCTA
	probe02-mttrnC-GCA	ATCTTTCTAGGATTTGCAATCCAA
	probe03-mttrnF-GAA	ACTGACACAAGGATTTTCAGTCCT
	probe04-mttrnQ-UUG	TTTGCCTGTCGGTATCAAAAACCG
	probe05-mttrnL-UAG	CCCACAAACATTATAGTCACCAGA
	probe06-mttrnS-UGA	CCGGTATTCTCAATACTTCGGTTT
	probe07-mttrnG-UCC	CATATCTCCTGCTTGGAAGGCAGA
	probe08-mttrnR-UCU	TGTGACCTTCAACTTAGAAGGTTG
	probe09-mttrnY-GUA	TTCAACAGATTTACAGTCTGTCGC
	probe10-mttrnP-UGG	TATGACCCTCTGTACCCAAAACAG
	probe12-mttrnfM-CAU	TACAACATTCAGATTATGAGCCTG
	probe13-mttrnH-GUG	TTTTCAAATTCACAATCTGACACT
	probe14-mttrnL-CAA	AGATTTTGAGACTGCCGTGTTT
	probe15-mttrnL-UAA	AGATTTTAAGTCTGTCGTGTTT
	probe16-mttrnG-GCC	AACCTCAGCCTTGGCAAGGCTATA
	probe17-mttrnR-ACG	CCCCCAAATCCGTAGTTTGGTGCT
	probe18-mttrnE-UUC	TTCTCGCCATGAAAAGACGATGTC
	probe19-mttrnW-CCA	ACCTGTGGTTTTGGAGACCATTGT
	probe20-mttrnV-UAC	ACTCTCTCGGTGTAAACGAGGCGC
	probe21-mttrnD-GUC	CTTCTGGCGTGACAGACCAGCACT
	probe22-mttrnA-UGC	GCTTCATGCTTGCAAAACATGCGC
	probe23-mttrnT-GGU	ACCTTTCCCTTACCATGGGAATGC
	probe25-mttrnM-CAU	TGTGCGAATTATGATCCCGCTGTT
For detection of nuclear-encoded tRNAs (Fig. 4)
	nucprobe01_Asp_GUC	CGGGTCACCCGCGTGACAGGCGGG
	nucprobe02_Gln_CUG	CGCGTTACTGGATTCAGAGTCCAA
	nucprobe03_Ser_AGA	GAGCCCACATGATTTCTAGTCATG
	nucprobe04_Lys_CUU	TGGACCACAAGGTTAAGAGCCTTG
